# Supplementary material for: Statistical evaluation of methods for quantifying gene expression by autoradiography in histological sections
Source: BMC Neurosci. 2009 Jan 15;10:5. doi: 10.1186/1471-2202-10-5 (PMC2651176; doi:10.1186/1471-2202-10-5)
Supplement: Additional File 1 — Data file. The raw data are provided as a CSV file. [file 1471-2202-10-5-S1.csv]

rat	section	side	line	outline	sd.thresh	mix.mod	int.outline	int.sd.thresh	int.mix.mod
1	1	L	57.27	48.28	56.31	55.51	412911.77	392009.26	408920
1	1	R	57.46	44.24	57.41	58.71	437504.39	383412.7	354164.66
1	2	L	51.42	41.77	56.57	52.27	405453.4	316476.52	383275.02
1	2	R	52.78	41.05	53.99	53.99	458368.21	380599.9	380707.89
1	3	L	57.76	47.03	57.35	50.95	432459.74	394665.56	478091.43
1	3	R	61.07	49.63	60.38	59.88	524110.54	484067.02	460837.02
2	1	L	64.14	52.49	62.01	50.71	532768.2	506671.45	467532.37
2	1	R	64.27	52.03	61.63	58.43	446852.26	418762.87	464795.46
2	2	L	56.54	46.75	54.95	53.75	444971.27	438097.59	448259.11
2	2	R	51.17	41.06	53.6	49.5	409410.27	335029.97	398444.57
3	1	L	52.82	42.53	52.87	52.87	449103.71	413235.98	412019.96
3	1	R	49.23	42.14	59.05	51.65	433038.45	295768.38	413592.3
3	2	L	54.63	45.07	58.19	54.79	427477.38	363161.98	403526.21
3	2	R	55.38	44.91	54.94	52.24	430956.93	369401.57	411790.34
3	3	L	54.24	44.67	53.75	52.05	313160.97	289694.5	310978.79
3	3	R	51.93	43.96	53.06	50.96	396650.25	359371.11	401254.08
4	1	L	55.01	45.7	54.69	54.09	380004.81	373052.36	381400.86
4	1	R	52.91	43.03	48.74	48.44	369729.03	341477.76	363305.7
4	2	L	59.66	50.54	51.74	51.74	338816.41	362863.77	362656.8
4	2	R	52.87	42.23	52.15	56.85	451400.73	384587.3	303167.34
5	1	L	61.59	44.74	55	58.5	278356.29	245075.77	199891.25
5	1	R	56.7	45.51	53.9	63	349349.34	322967.96	244376.46
5	2	L	56.42	48.7	57.88	49.88	340587.7	333613.52	391947.77
5	2	R	57.15	45.44	58.34	52.64	395775.34	349195.05	390922.3
5	3	L	65.34	55	55.86	54.76	347910.96	366493.33	369899.54
5	3	R	58.7	46.9	53.31	53.11	400778.79	387590.91	399572.63
6	1	R	59.26	45.86	54.63	49.43	200501.49	234431.79	288542.58
6	2	L	57.38	46.19	57.3	54.2	325916.22	304704.7	350816.27
6	2	R	56.55	46.13	56.38	54.08	441268.39	421025.45	457547.78
6	3	L	55.21	43.8	52.24	52.34	289777.36	267031.05	279788.9
6	3	R	52.27	43.21	55.48	53.48	395621.05	339745.19	381295.72
7	1	L	62.38	49.91	53.51	55.21	346554.5	388365.93	406225.39
7	1	R	63.06	52.66	56.41	54.81	188825.96	264450.74	274708.42
7	2	L	55.8	48.31	56.24	53.44	503538.51	462266.31	541651.09
7	2	R	55.51	43.87	55.03	53.33	372057.46	348032.87	392375.74
7	3	L	59.58	49.31	58.76	57.26	461817.79	440524.09	498105.17
7	3	R	58.55	46.75	56.54	57.04	360109.93	355039.46	350306.9
8	1	L	59.54	49.76	59.3	51.3	358480.05	371789.12	468183.25
8	1	R	61.08	51.84	61.46	56.56	395188.14	354964.48	426934.22
8	2	L	61.1	50.2	60.93	56.43	359072.37	348763.61	406127.07
8	2	R	58.36	45.74	57.96	54.86	336252.69	291905.04	331431.43
9	1	L	57.51	48.83	54.29	52.29	291242.56	309139.39	380268.37
9	1	R	59.41	50.95	56.87	57.97	422962.49	446114.87	391726.2
9	2	L	58.46	53.14	59.45	58.55	351441.97	328921.36	361060.58
9	2	R	55.39	47.13	59.3	50.3	313024.04	320913.04	411928.91
9	3	L	63.04	52.58	60.58	54.38	391040.43	368165.5	451164.94
9	3	R	59.38	49.11	58.69	57.19	455521.5	377967.59	452206.23
10	1	L	52.94	44.51	54.8	61.4	389728.51	387789.95	273088.56
10	1	R	47.88	42.71	59.3	63.7	373217.28	225820.99	156578.85
10	2	L	48.24	41.81	56.19	64.39	417247.94	305659.35	165926.28
10	2	R	44.13	36.46	54.39	59.69	366862.49	230757.34	151004.11
10	3	L	44.98	38.24	58.69	68.39	439834.52	210692.72	64422.23
10	3	R	44.17	37.28	55.17	64.87	415459.52	244906.95	75510.6
11	1	L	51.88	43.21	53.56	53.56	296568.42	265983.78	266198.02
11	1	R	56.86	44.15	54.18	53.08	380321.45	349576.65	363234.17
11	2	L	64.27	53.62	61.89	62.39	350177.92	319906.57	343890.65
11	2	R	57.44	47.48	53.43	56.03	390083.61	346020.71	391826.46
11	3	L	56.79	48.18	55.06	52.16	329464.48	285476.4	328857.01
11	3	R	56.23	44.92	55.19	52.69	401219.99	337144.29	398111.51
12	1	L	60.84	51.82	58.52	57.02	396389.08	405101.4	422374.92
12	1	R	62.15	51.53	59.02	58.72	359301.68	350880.38	354440.5
12	2	L	61.36	49.12	58.76	54.46	372099.03	348370.73	387353.21
12	2	R	59.2	49.13	60.28	59.28	413837.99	377881.09	393663.4
12	3	L	62.27	55.51	62.18	60.88	406906.11	409101.69	429651.05
12	3	R	55	47.82	54.88	51.88	388165.99	357846.4	404477.17
13	1	L	58.64	51.49	58.98	63.78	334627.99	337191.18	271832.24
13	1	R	59.65	48.14	57.97	60.57	446957.57	416200.69	381146.05
13	2	L	60.37	52.12	62.24	58.24	359187.1	318803.83	368148.06
13	2	R	60.6	46.93	59.61	56.51	383623.88	321155.73	373163.91
13	3	L	53.11	45.25	55.04	50.84	334624.64	311429.96	365302.72
13	3	R	55.65	45.3	55.21	52.31	359024.89	323211.75	374188.59
14	1	R	51.99	41.92	54.4	52.5	311479.94	270658.06	278531.76
14	2	L	57.71	46.94	59.65	52.55	246666.44	223452.61	283354.94
14	2	R	53.2	42.35	54.73	50.23	303196.79	267787.72	312221.85
14	3	L	56.21	45.95	54.53	54.13	332096.55	307203.43	321620.85
14	3	R	47.98	40.19	53.86	48.76	434822.15	334457.37	409809.9
15	1	R	48.18	38.94	51.95	50.25	378083.8	323842.46	381028.92
15	2	L	52.02	40.72	56.17	45.67	321881.07	242083.22	346070.59
15	2	R	54.1	44.08	55.01	55.01	453581.49	392437.06	392822.13
15	3	L	51.23	43.16	52.12	49.72	301904.97	298254.6	323744.6
15	3	R	48.31	37.61	54.43	49.09	419539.19	281439.33	386114.25
16	1	L	58.09	45.57	58.22	54.62	373346.39	343369.59	396471.84
16	1	R	61.82	49.23	59.76	53.36	376280.41	348824.49	355970.7
16	2	L	53.55	43.22	56.1	51.7	393768	322461.54	369653.43
16	2	R	55.59	43.37	56.79	55.59	403274.25	323745.82	350201.57
16	3	L	55.9	46.99	56.5	53.4	386044.46	355030.67	410360.25
16	3	R	62.4	50.03	61.6	60.7	415687.21	389919.77	404738.93
17	1	L	55.27	46.25	56.23	55.13	408050.34	355655.95	384863.86
17	1	R	51.15	38.85	51.15	47.45	327101.59	336096.2	314013.58
17	2	L	49.78	42.2	54.73	53.13	308801.84	273023.03	287778.13
17	2	R	55.96	43.01	56.33	55.43	389672.87	337505.57	347465.78
17	3	L	58.05	47.46	55.75	52.25	360369.85	337566.55	338162.32
17	3	R	58.04	43.66	56.75	55.05	436348.53	340763.93	369803.73
